# Supplementary material for: Morphological and Transcriptome Analysis of the Near-Threatened Orchid Habenaria radiata with Petals Shaped Like a Flying White Bird
Source: Plants (Basel). 2025 Jan 28;14(3):393. doi: 10.3390/plants14030393 (PMC11820888; doi:10.3390/plants14030393)
Supplement: Supplementary file 1 [file plants-14-00393-s001.zip]

Archive with 2 entries (2 files):
- plants-3419571-supplementary.pdf
- Video S1 anthesis and withering.mp4
